# Supplementary material for: Complex virome in feces from Amerindian children in isolated Amazonian villages
Source: Nat Commun. 2018 Oct 15;9:4270. doi: 10.1038/s41467-018-06502-9 (PMC6189175; doi:10.1038/s41467-018-06502-9)
Supplement: Supplementary file 3 — Supplementary Data 1 [file 41467_2018_6502_MOESM3_ESM.xlsx]

## Sheet: Sheet1
Supplemental Table 1. Characteristics of de novo assembled viral contigs
Family	Genus	Species	Genotypes	isolate/strain	Seq. #	Genbank accession	Length bases
Astroviridae	Mamastrovirus	Mamastrovirus 1	Human Astrovirus 3	V1A	1	MG571777	6801
Caliciviridae	Norovirus	Norwalk virus	Norovirus GII.6	V4B	1	MG571778	7468
	Sapovirus	Sapporo virus	Sapovirus GV	V1D	1	MG571779	7351
				V9D	1	MG571780	7352
				V10D	1	MG571781	7390
				V13D	1	MG571782	6561
				V14D	1	MG571783	7333
				V18D	1	MG571784	7308
				V19D	1	MG571785	5545
			Sapovirus GIV	V3B	1	MG571786	7340
	Recovirus			VVC	1	MG571787	6807
Reoviridae	Rotavirus	Rotavirus A	G1P8	RVA/Human-wt/VEN/VME8A/2015/G1P8	11	MG571795 - MG571805	631 - 2989
Picornaviridae	Enterovirus	Enterovirus A	Coxsackievirus A2	V18A	1	MG571858	7214
			Coxsackievirus A16	V2B	1	MG571832	6912
				V4B	1	MG571837	6935
		Enterovirus B	Echovirus 7	V2B	1	MG571833	7160
				V3B	1	MG571835	6799
				V7B	1	MG571843	7224
				V9B	1	MG571848	7346
				V10B	1	MG571850	7377
				V17B	1	MG571856	7018
				V20B	1	MG571862	6791
		Enterovirus C	Coxsackievirus A1	V18A	1	MG571859	7391
			Coxsackievirus A13	V3B	1	MG571836	7220
				V4B	1	MG571838	7271
				V7B	1	MG571842	6774
				V17C	1	MG571857	7321
			Coxsackievirus A19	V1C	1	MG571831	6948
				V2C	1	MG571834	7096
				V4C	1	MG571839	7188
				V8C	1	MG571847	7173
				V12C	1	MG571852	6932
				V14C	1	MG571854	7115
				V15C	1	MG571855	6938
			Coxsackievirus A24	V5B	1	MG571840	7424
				V6C	1	MG571841	7322
				V19C2	1	MG571860	7120
				V19C	1	MG571861	7182
			Enterovirus C96	V9D	1	MG571849	7307
				V10D	1	MG571851	7333
				V13C	1	MG571853	7419
			Human Poliovirus 1	V8A	1	MG571844	7384
			Human Poliovirus 2	V8A	1	MG571845	7395
			Human Poliovirus 3	V8A	1	MG571846	7138
	Cosavirus	Cosavirus A	Human cosavirus A6	V16A	1	MG571823	7527
			Human cosavirus A7	V8D	1	MG571817	7673
			Human cosavirus A9	V8B	1	MG571818	7797
		Cosavirus E/D	ND	V12D	1	MG571819	4114
			ND	V13A	1	MG571820	7199
			ND	V13C	1	MG571821	4216
			ND	V13C2	1	MG571822	5817
			ND	V3B	3	MG571912 - MG571914	1527 - 2231
			ND	V6D	12	MG571915 - MG571926	222 - 1066
			ND	V13D	5	MG571927 - MG571931	284 - 1174
			ND	V14B	9	MG571932 - MG571940	195 - 1307
			ND	V17D	5	MG571941 - MG571945	213 - 934
			ND	V18D	7	MG571946 - MG571952	430 - 2153
	Parechovirus	Parechovirus A	Human parechovirus 4	V2A	1	MG571807	7108
			Human parechovirus 8	V8D	1	MG571811	7165
				V9D	1	MG571812	6897
			Human parechovirus 14	V1C	1	MG571806	6754
				V2C	1	MG571808	7082
				V3C	1	MG571809	7242
				V4C	1	MG571810	7093
				V10C	1	MG571813	6972
				V15C	1	MG571814	4092
	Salivirus	Salivirus A		V5C	1	MG571815	4428
				V18C	1	MG571816	4428
	Cardiovirus	Cardiovirus B	Saffold virus 9	V3C	1	MG571788	7896
				V4C	1	MG571789	7966
				V5C	1	MG571790	7966
				V12C	1	MG571791	7917
				V13C	1	MG571792	7749
				V15C	1	MG571793	7471
			Saffold virus 2	V13A	1	MG571794	4130
Picobirnaviridae	Unclassified		ND	V3BD	2	MG571903 and MG571905	1215; 1832
			ND	V3BP	1	MG571906	717
			ND	V4A	1	MG571901	793
			ND	V4DF	1	MG571902	600
			ND	V4DO	1	MG571904	1068
			ND	V15C	1	MG571907	1093
CRESS-DNA virus	Unclassified		ND	V3B	1	MG571886	2710
			ND	V7C	1	MG571887	2107
			ND	V13C	1	MG571888	3228
			ND	V14C	1	MG571889	1634
			ND	V15C	1	MG571890	1794
			ND	V19C	1	MG571891	2286
			ND	V19C2	1	MG571892	1678
			ND	V20C	1	MG571893	2306
			ND	V20D	1	MG571894	1897
			ND	V9C2	1	MG571895	2934
			ND	V9C	1	MG571896	3646
			ND	V11B	1	MG571897	2934
			ND	V13D	1	MG571898	2270
			ND	V16C	1	MG571899	2934
			ND	V18B	1	MG571900	2201
			ND	V13A	1	MG571908	952
Picornavirales	Unclassified		Calhevirus 3	V11B	1	MG571824	9356
				V20B	1	MG571825	9987
			Husavirus	V3D	1	MG571826	7507
				V12D	1	MG571827	9016
				V14D	1	MG571828	9009
				V17D	1	MG571829	8968
				V20D	1	MG571830	9015
				V13C	1	MG571863	8506
				V1D3D	1	MG571864	8478
				V13B	1	MG571909	840
			Posa-like virus	V1D	1	MG571865	9150
				V9D	1	MG571866	9592
				V10C2	1	MG571867	8665
				V10D	1	MG571868	8230
				V10D2	1	MG571869	8771
				V10D3	1	MG571870	7775
				V10D4	1	MG571871	9504
				V12D	1	MG571872	9396
				V12D2	1	MG571873	9111
				V12D3	1	MG571874	8501
				V13D	1	MG571875	6969
				V17D	1	MG571876	9391
				V18D	1	MG571877	8841
				V18D2	1	MG571878	8647
				V18D3	1	MG571879	9439
				V19D	1	MG571880	9370
				V19D2	1	MG571881	9400
				V19D3	2	MG571910 - MG571911	976; 1025
				V7C9C	8	MG571953 - MG571960	214 - 1149
				V10C3	12	MG571961 - MG571972	268 - 1136
			Fisa-like virus	V5D6D	1	MG571882	8713
				V10C	1	MG571883	8820
				V18D4	1	MG571884	8878
				V17D19D	6	MG571973 - MG571978	906 - 2040
			Fesa-like virus	V5B	1	MG571885	9344
